# Supplementary material for: From cultivar mixtures to allelic mixtures: opposite effects of allelic richness between genotypes and genotype richness in wheat
Source: New Phytol. 2022 Jan 26;233(6):2573–84. doi: 10.1111/nph.17915 (PMC9306887; doi:10.1111/nph.17915)
Supplement: Supplementary file 1 — Dataset S1 Gene functional annotations in the genomic region surrounding single nucleotide polymorphisms (SNP) cfn0881580. [file NPH-233-2573-s001.xlsx]

## Sheet: TitlePage
Title	From cultivar mixtures to allelic mixtures: opposite effects of allelic richness between genotypes and genotype richness in wheat
Authors	Germain Montazeaud, Timothée Flutre, Elsa Ballini, Jean-Benoit Morel, Jacques David, Johanna Girodolle, Aline Rocher, Aurélie Ducasse, Cyrille Violle, Florian Fort, Hélène Fréville
Acceptance date	2021-12-06
File legend	DatasetS1 contains functional gene annotations in the genomic region surrounding snp cfn0881580. Functional annotation were retrieved from Maccaferri et al. 2019 [1]. Only high-confidence annotations were considered. The genomic interval (chr6B:689,246,197.. 692,367,803) was defined according to the positions of the two closest SNPs oustide the association peak (cfn0826678 and cfn3015441, see Fig…
Reference	[1] Maccaferri M, Harris NS, Twardziok SO, Pasam RK, Gundlach H, Spannagl M, Ormanbekova D, Lux T, Prade VM, Milner SG, et al. 2019. Durum wheat genome highlights past domestication signatures and future improvement targets. Nature Genetics 51: 885–895.

## Sheet: DatasetS1
seqid	source	type	start	end	score	strand	phase	ID	Name	Alias	Parent	Target	Gap	Derives_from	Note	Dbxref	Ontology_term	Is_circular	primconf
chr6B	PGSB_Jan2017	mRNA	689246197	689247078	NA	+	NA	TRITD6Bv1G224950.1	NA	NA	TRITD6Bv1G224950	NA	NA	NA	Disease resistance protein (TIR-NBS-LRR class) family	PFAM:PF00931,INTERPRO:IPR002182,INTERPRO:IPR027417	NA	NA	HC
chr6B	PGSB_Jan2017	mRNA	689246197	689247662	NA	+	NA	TRITD6Bv1G224950.2	NA	NA	TRITD6Bv1G224950	NA	NA	NA	Disease resistance protein RPM1	PFAM:PF00931,INTERPRO:IPR002182,INTERPRO:IPR027417	NA	NA	HC
chr6B	PGSB_Jan2017	mRNA	689246197	689247666	NA	+	NA	TRITD6Bv1G224950.3	NA	NA	TRITD6Bv1G224950	NA	NA	NA	Disease resistance protein RPM1	PFAM:PF00931,INTERPRO:IPR002182,INTERPRO:IPR027417	NA	NA	HC
chr6B	PGSB_Jan2017	mRNA	689246197	689249578	NA	+	NA	TRITD6Bv1G224950.4	NA	NA	TRITD6Bv1G224950	NA	NA	NA	Disease resistance protein (TIR-NBS-LRR class) family	PFAM:PF00931,INTERPRO:IPR002182,INTERPRO:IPR011991,INTERPRO:IPR027417,INTERPRO:IPR032675	NA	NA	HC
chr6B	PGSB_Jan2017	mRNA	689246197	689499888	NA	+	NA	TRITD6Bv1G224950.5	NA	NA	TRITD6Bv1G224950	NA	NA	NA	Disease resistance protein RPM1	INTERPRO:IPR027417	NA	NA	HC
chr6B	PGSB_Jan2017	mRNA	689246197	689499888	NA	+	NA	TRITD6Bv1G224950.6	NA	NA	TRITD6Bv1G224950	NA	NA	NA	Disease resistance protein RPM1	PFAM:PF00931,INTERPRO:IPR002182,INTERPRO:IPR027417	NA	NA	HC
chr6B	PGSB_Jan2017	mRNA	689246197	689512782	NA	+	NA	TRITD6Bv1G224950.7	NA	NA	TRITD6Bv1G224950	NA	NA	NA	Disease resistance protein RPM1 G	NA	NA	NA	HC
chr6B	PGSB_Jan2017	mRNA	689253270	689257158	NA	+	NA	TRITD6Bv1G224950.8	NA	NA	TRITD6Bv1G224950	NA	NA	NA	Disease resistance protein RPM1	PFAM:PF00931,INTERPRO:IPR002182,INTERPRO:IPR011991,INTERPRO:IPR027417,INTERPRO:IPR032675	NA	NA	HC
chr6B	PGSB_Jan2017	mRNA	689308593	689310820	NA	+	NA	TRITD6Bv1G224950.9	NA	NA	TRITD6Bv1G224950	NA	NA	NA	Disease resistance protein RPM1	PFAM:PF00931,INTERPRO:IPR002182,INTERPRO:IPR027417	NA	NA	HC
chr6B	PGSB_Jan2017	mRNA	689311062	689312264	NA	+	NA	TRITD6Bv1G224960.1	NA	NA	TRITD6Bv1G224960	NA	NA	NA	disease resistance family protein / LRR family protein	INTERPRO:IPR032675	NA	NA	HC
chr6B	PGSB_Jan2017	mRNA	689318147	689319262	NA	-	NA	TRITD6Bv1G224980.1	NA	NA	TRITD6Bv1G224980	NA	NA	NA	F-box protein	PFAM:PF00646,INTERPRO:IPR001810,INTERPRO:IPR017451	NA	NA	HC
chr6B	PGSB_Jan2017	mRNA	689318289	689319262	NA	-	NA	TRITD6Bv1G224980.2	NA	NA	TRITD6Bv1G224980	NA	NA	NA	F-box protein	PFAM:PF00646,INTERPRO:IPR001810,INTERPRO:IPR017451	NA	NA	HC
chr6B	PGSB_Jan2017	mRNA	689379260	689382061	NA	-	NA	TRITD6Bv1G225010.1	NA	NA	TRITD6Bv1G225010	NA	NA	NA	Serine/threonine-protein kinase	PFAM:PF01453,PFAM:PF00954,PFAM:PF08276,PFAM:PF00069,INTERPRO:IPR000719,INTERPRO:IPR000858,INTERPRO:IPR001480,INTERPRO:IPR003609,INTERPRO:IPR008271,INTERPRO:IPR011009,INTERPRO:IPR017441,INTERPRO:IPR024171	GO:0004672,GO:0004674,GO:0005524,GO:0006468	NA	HC
chr6B	PGSB_Jan2017	mRNA	689448870	689449649	NA	+	NA	TRITD6Bv1G225030.1	NA	NA	TRITD6Bv1G225030	NA	NA	NA	Disease resistance protein RPM1	PFAM:PF00931,INTERPRO:IPR002182,INTERPRO:IPR027417	NA	NA	HC
chr6B	PGSB_Jan2017	mRNA	689449630	689452177	NA	+	NA	TRITD6Bv1G225030.2	NA	NA	TRITD6Bv1G225030	NA	NA	NA	Disease resistance protein RPM1	PFAM:PF00931,INTERPRO:IPR002182,INTERPRO:IPR011991,INTERPRO:IPR027417,INTERPRO:IPR032675	NA	NA	HC
chr6B	PGSB_Jan2017	mRNA	689512022	689514934	NA	+	NA	TRITD6Bv1G224950.10	NA	NA	TRITD6Bv1G224950	NA	NA	NA	Disease resistance protein RPM1	PFAM:PF00931,INTERPRO:IPR002182,INTERPRO:IPR011991,INTERPRO:IPR027417,INTERPRO:IPR032675	NA	NA	HC
chr6B	PGSB_Jan2017	mRNA	689512022	689951067	NA	+	NA	TRITD6Bv1G224950.11	NA	NA	TRITD6Bv1G224950	NA	NA	NA	Disease resistance protein (NBS-LRR class) family	PFAM:PF00931,INTERPRO:IPR002182,INTERPRO:IPR027417	NA	NA	HC
chr6B	PGSB_Jan2017	mRNA	689512079	689775559	NA	+	NA	TRITD6Bv1G224950.12	NA	NA	TRITD6Bv1G224950	NA	NA	NA	Holliday junction ATP-dependent DNA helicase RuvB	PFAM:PF00931,INTERPRO:IPR002182,INTERPRO:IPR027417	NA	NA	HC
chr6B	PGSB_Jan2017	mRNA	689512079	689951067	NA	+	NA	TRITD6Bv1G224950.13	NA	NA	TRITD6Bv1G224950	NA	NA	NA	Disease resistance protein (NBS-LRR class) family	PFAM:PF00931,INTERPRO:IPR002182,INTERPRO:IPR027417	NA	NA	HC
chr6B	PGSB_Jan2017	mRNA	689512754	689777053	NA	+	NA	TRITD6Bv1G224950.14	NA	NA	TRITD6Bv1G224950	NA	NA	NA	Disease resistance protein RPM1	PFAM:PF00931,INTERPRO:IPR002182,INTERPRO:IPR011991,INTERPRO:IPR027417,INTERPRO:IPR032675	NA	NA	HC
chr6B	PGSB_Jan2017	mRNA	689569788	689574805	NA	+	NA	TRITD6Bv1G225050.1	NA	NA	TRITD6Bv1G225050	NA	NA	NA	Calcium-dependent lipid-binding (CaLB domain) family protein	PFAM:PF00168,INTERPRO:IPR000008	NA	NA	HC
chr6B	PGSB_Jan2017	mRNA	689589907	689590449	NA	-	NA	TRITD6Bv1G225070.1	NA	NA	TRITD6Bv1G225070	NA	NA	NA	Ripening-related protein	INTERPRO:IPR009009	NA	NA	HC
chr6B	PGSB_Jan2017	mRNA	689596670	689600475	NA	+	NA	TRITD6Bv1G225080.1	NA	NA	TRITD6Bv1G225080	NA	NA	NA	Replication protein A 32 kDa subunit	PFAM:PF08784,INTERPRO:IPR011991,INTERPRO:IPR012340,INTERPRO:IPR014646,INTERPRO:IPR014892	GO:0003677,GO:0005634,GO:0006260,GO:0006281	NA	HC
chr6B	PGSB_Jan2017	mRNA	689596670	689600475	NA	+	NA	TRITD6Bv1G225080.2	NA	NA	TRITD6Bv1G225080	NA	NA	NA	Replication protein A 32 kDa subunit	INTERPRO:IPR011991,INTERPRO:IPR012340,INTERPRO:IPR014646	GO:0003677,GO:0005634,GO:0006260,GO:0006281	NA	HC
chr6B	PGSB_Jan2017	mRNA	689643966	689647319	NA	+	NA	TRITD6Bv1G225090.1	NA	NA	TRITD6Bv1G225090	NA	NA	NA	4-hydroxybenzoate octaprenyltransferase	PFAM:PF01040,INTERPRO:IPR000537,INTERPRO:IPR006370,INTERPRO:IPR030470,INTERPRO:IPR031103	GO:0004659,GO:0006744,GO:0016021	NA	HC
chr6B	PGSB_Jan2017	mRNA	689648624	689649812	NA	+	NA	TRITD6Bv1G225100.1	NA	NA	TRITD6Bv1G225100	NA	NA	NA	Gibberellin-regulated family protein	PFAM:PF02704,INTERPRO:IPR003854	NA	NA	HC
chr6B	PGSB_Jan2017	mRNA	689649134	689649812	NA	+	NA	TRITD6Bv1G225100.2	NA	NA	TRITD6Bv1G225100	NA	NA	NA	Gibberellin-regulated family protein	PFAM:PF02704,INTERPRO:IPR003854	NA	NA	HC
chr6B	PGSB_Jan2017	mRNA	689678470	689681963	NA	-	NA	TRITD6Bv1G225110.1	NA	NA	TRITD6Bv1G225110	NA	NA	NA	Peroxidase	PFAM:PF00141,INTERPRO:IPR002016,INTERPRO:IPR002207,INTERPRO:IPR010255,INTERPRO:IPR019793	GO:0004601,GO:0006979,GO:0020037	NA	HC
chr6B	PGSB_Jan2017	mRNA	689678470	689681963	NA	-	NA	TRITD6Bv1G225110.2	NA	NA	TRITD6Bv1G225110	NA	NA	NA	Peroxidase	PFAM:PF00141,INTERPRO:IPR002016,INTERPRO:IPR002207,INTERPRO:IPR010255,INTERPRO:IPR019793	GO:0004601,GO:0006979,GO:0020037	NA	HC
chr6B	PGSB_Jan2017	mRNA	689678470	689681963	NA	-	NA	TRITD6Bv1G225110.3	NA	NA	TRITD6Bv1G225110	NA	NA	NA	Peroxidase	PFAM:PF00141,INTERPRO:IPR002016,INTERPRO:IPR002207,INTERPRO:IPR010255,INTERPRO:IPR019793	GO:0004601,GO:0006979,GO:0020037	NA	HC
chr6B	PGSB_Jan2017	mRNA	689678470	689681963	NA	-	NA	TRITD6Bv1G225110.4	NA	NA	TRITD6Bv1G225110	NA	NA	NA	Peroxidase	PFAM:PF00141,INTERPRO:IPR002016,INTERPRO:IPR002207,INTERPRO:IPR010255,INTERPRO:IPR019793	GO:0004601,GO:0006979,GO:0020037	NA	HC
chr6B	PGSB_Jan2017	mRNA	689772100	689776985	NA	+	NA	TRITD6Bv1G224950.15	NA	NA	TRITD6Bv1G224950	NA	NA	NA	Disease resistance protein RPM1	PFAM:PF00931,INTERPRO:IPR002182,INTERPRO:IPR011991,INTERPRO:IPR027417,INTERPRO:IPR032675	NA	NA	HC
chr6B	PGSB_Jan2017	mRNA	689772100	689808058	NA	+	NA	TRITD6Bv1G224950.16	NA	NA	TRITD6Bv1G224950	NA	NA	NA	Disease resistance protein RPM1	PFAM:PF00931,INTERPRO:IPR002182,INTERPRO:IPR011991,INTERPRO:IPR027417,INTERPRO:IPR032675	NA	NA	HC
chr6B	PGSB_Jan2017	mRNA	689772100	689851067	NA	+	NA	TRITD6Bv1G224950.17	NA	NA	TRITD6Bv1G224950	NA	NA	NA	Disease resistance protein RPM1	PFAM:PF00931,INTERPRO:IPR002182,INTERPRO:IPR027417	NA	NA	HC
chr6B	PGSB_Jan2017	mRNA	689772100	689909209	NA	+	NA	TRITD6Bv1G224950.18	NA	NA	TRITD6Bv1G224950	NA	NA	NA	Disease resistance protein RPM1 G	NA	NA	NA	HC
chr6B	PGSB_Jan2017	mRNA	689772100	689913129	NA	+	NA	TRITD6Bv1G224950.19	NA	NA	TRITD6Bv1G224950	NA	NA	NA	NBS-LRR-like resistance protein	PFAM:PF00931,INTERPRO:IPR002182,INTERPRO:IPR027417	NA	NA	HC
chr6B	PGSB_Jan2017	mRNA	689772100	689933301	NA	+	NA	TRITD6Bv1G224950.20	NA	NA	TRITD6Bv1G224950	NA	NA	NA	Disease resistance protein (TIR-NBS-LRR class) family	PFAM:PF00931,INTERPRO:IPR002182,INTERPRO:IPR011991,INTERPRO:IPR027417,INTERPRO:IPR032675	NA	NA	HC
chr6B	PGSB_Jan2017	mRNA	689772100	689933301	NA	+	NA	TRITD6Bv1G224950.21	NA	NA	TRITD6Bv1G224950	NA	NA	NA	Disease resistance protein (TIR-NBS-LRR class) family	PFAM:PF00931,INTERPRO:IPR002182,INTERPRO:IPR011991,INTERPRO:IPR027417,INTERPRO:IPR032675	NA	NA	HC
chr6B	PGSB_Jan2017	mRNA	689803922	689807147	NA	+	NA	TRITD6Bv1G224950.22	NA	NA	TRITD6Bv1G224950	NA	NA	NA	Disease resistance protein RPM1	PFAM:PF00931,INTERPRO:IPR002182,INTERPRO:IPR011991,INTERPRO:IPR027417,INTERPRO:IPR032675	NA	NA	HC
chr6B	PGSB_Jan2017	mRNA	689850359	689855444	NA	+	NA	TRITD6Bv1G224950.23	NA	NA	TRITD6Bv1G224950	NA	NA	NA	Disease resistance protein RPM1	PFAM:PF00931,INTERPRO:IPR002182,INTERPRO:IPR011991,INTERPRO:IPR027417,INTERPRO:IPR032675	NA	NA	HC
chr6B	PGSB_Jan2017	mRNA	689908889	689909209	NA	+	NA	TRITD6Bv1G224950.24	NA	NA	TRITD6Bv1G224950	NA	NA	NA	Disease resistance protein RPM1 G	NA	NA	NA	HC
chr6B	PGSB_Jan2017	mRNA	689909228	689932006	NA	+	NA	TRITD6Bv1G224950.25	NA	NA	TRITD6Bv1G224950	NA	NA	NA	Disease resistance protein (TIR-NBS class)	PFAM:PF00931,INTERPRO:IPR002182,INTERPRO:IPR027417	NA	NA	HC
chr6B	PGSB_Jan2017	mRNA	689933231	689933905	NA	+	NA	TRITD6Bv1G224950.26	NA	NA	TRITD6Bv1G224950	NA	NA	NA	Disease resistance protein RPP13	INTERPRO:IPR032675	NA	NA	HC
chr6B	PGSB_Jan2017	mRNA	689937386	689944125	NA	+	NA	TRITD6Bv1G225150.1	NA	NA	TRITD6Bv1G225150	NA	NA	NA	Disease resistance protein RPM1	PFAM:PF00931,INTERPRO:IPR002182,INTERPRO:IPR011991,INTERPRO:IPR027417	NA	NA	HC
chr6B	PGSB_Jan2017	mRNA	689937386	689964440	NA	+	NA	TRITD6Bv1G225150.2	NA	NA	TRITD6Bv1G225150	NA	NA	NA	Disease resistance protein RPM1 G	NA	NA	NA	HC
chr6B	PGSB_Jan2017	mRNA	689937386	689964487	NA	+	NA	TRITD6Bv1G225150.3	NA	NA	TRITD6Bv1G225150	NA	NA	NA	Disease resistance protein RPM1 G	NA	NA	NA	HC
chr6B	PGSB_Jan2017	mRNA	689937386	690089278	NA	+	NA	TRITD6Bv1G225150.4	NA	NA	TRITD6Bv1G225150	NA	NA	NA	Disease resistance protein RPM1	PFAM:PF00931,INTERPRO:IPR002182,INTERPRO:IPR027417	NA	NA	HC
chr6B	PGSB_Jan2017	mRNA	689937386	690089435	NA	+	NA	TRITD6Bv1G225150.5	NA	NA	TRITD6Bv1G225150	NA	NA	NA	Disease resistance protein RPM1	PFAM:PF00931,INTERPRO:IPR002182,INTERPRO:IPR027417	NA	NA	HC
chr6B	PGSB_Jan2017	mRNA	689937386	690909175	NA	+	NA	TRITD6Bv1G225150.6	NA	NA	TRITD6Bv1G225150	NA	NA	NA	Disease resistance protein RPM1 G	NA	NA	NA	HC
chr6B	PGSB_Jan2017	mRNA	689937386	691067555	NA	+	NA	TRITD6Bv1G225150.7	NA	NA	TRITD6Bv1G225150	NA	NA	NA	Disease resistance protein RPM1	PFAM:PF00931,INTERPRO:IPR002182,INTERPRO:IPR011991,INTERPRO:IPR027417,INTERPRO:IPR032675	NA	NA	HC
chr6B	PGSB_Jan2017	mRNA	689963959	689965299	NA	+	NA	TRITD6Bv1G225150.8	NA	NA	TRITD6Bv1G225150	NA	NA	NA	Disease resistance protein (NBS-LRR class) family	PFAM:PF00931,INTERPRO:IPR002182,INTERPRO:IPR027417	NA	NA	HC
chr6B	PGSB_Jan2017	mRNA	689963959	689965475	NA	+	NA	TRITD6Bv1G225150.9	NA	NA	TRITD6Bv1G225150	NA	NA	NA	Disease resistance protein RPM1	PFAM:PF00931,INTERPRO:IPR002182,INTERPRO:IPR027417	NA	NA	HC
chr6B	PGSB_Jan2017	mRNA	689964100	689964783	NA	+	NA	TRITD6Bv1G225150.10	NA	NA	TRITD6Bv1G225150	NA	NA	NA	Disease resistance protein (NBS-LRR class) family	PFAM:PF00931,INTERPRO:IPR002182,INTERPRO:IPR027417	NA	NA	HC
chr6B	PGSB_Jan2017	mRNA	689975347	689986466	NA	+	NA	TRITD6Bv1G225150.11	NA	NA	TRITD6Bv1G225150	NA	NA	NA	Disease resistance protein RPM1	PFAM:PF00931,INTERPRO:IPR002182,INTERPRO:IPR011991,INTERPRO:IPR027417,INTERPRO:IPR032675	NA	NA	HC
chr6B	PGSB_Jan2017	mRNA	690044507	690045424	NA	+	NA	TRITD6Bv1G225150.12	NA	NA	TRITD6Bv1G225150	NA	NA	NA	Disease resistance protein RPM1	PFAM:PF00931,INTERPRO:IPR002182,INTERPRO:IPR027417	NA	NA	HC
chr6B	PGSB_Jan2017	mRNA	690049518	690052259	NA	-	NA	TRITD6Bv1G225200.1	NA	NA	TRITD6Bv1G225200	NA	NA	NA	Serine/threonine-protein kinase	PFAM:PF01453,PFAM:PF00954,PFAM:PF08276,PFAM:PF00069,INTERPRO:IPR000719,INTERPRO:IPR000858,INTERPRO:IPR001480,INTERPRO:IPR003609,INTERPRO:IPR008271,INTERPRO:IPR011009,INTERPRO:IPR017441,INTERPRO:IPR024171	GO:0004672,GO:0004674,GO:0005524,GO:0006468	NA	HC
chr6B	PGSB_Jan2017	mRNA	690081660	690084708	NA	+	NA	TRITD6Bv1G225150.13	NA	NA	TRITD6Bv1G225150	NA	NA	NA	Disease resistance protein RPM1	PFAM:PF00931,INTERPRO:IPR002182,INTERPRO:IPR027417	NA	NA	HC
chr6B	PGSB_Jan2017	mRNA	690081660	690087009	NA	+	NA	TRITD6Bv1G225150.14	NA	NA	TRITD6Bv1G225150	NA	NA	NA	Disease resistance protein RPM1	PFAM:PF00931,INTERPRO:IPR002182,INTERPRO:IPR011991,INTERPRO:IPR027417,INTERPRO:IPR032675	NA	NA	HC
chr6B	PGSB_Jan2017	mRNA	690081660	690087081	NA	+	NA	TRITD6Bv1G225150.15	NA	NA	TRITD6Bv1G225150	NA	NA	NA	Disease resistance protein RPM1	PFAM:PF00931,INTERPRO:IPR002182,INTERPRO:IPR011991,INTERPRO:IPR027417,INTERPRO:IPR032675	NA	NA	HC
chr6B	PGSB_Jan2017	mRNA	690081660	690089271	NA	+	NA	TRITD6Bv1G225150.16	NA	NA	TRITD6Bv1G225150	NA	NA	NA	Disease resistance protein RPM1	PFAM:PF00931,INTERPRO:IPR002182,INTERPRO:IPR027417	NA	NA	HC
chr6B	PGSB_Jan2017	mRNA	690081660	690105206	NA	+	NA	TRITD6Bv1G225150.17	NA	NA	TRITD6Bv1G225150	NA	NA	NA	Disease resistance protein RPM1	PFAM:PF00931,INTERPRO:IPR002182,INTERPRO:IPR027417	NA	NA	HC
chr6B	PGSB_Jan2017	mRNA	690081666	691590835	NA	+	NA	TRITD6Bv1G225150.18	NA	NA	TRITD6Bv1G225150	NA	NA	NA	Disease resistance protein RPM1	PFAM:PF00931,INTERPRO:IPR002182,INTERPRO:IPR027417	NA	NA	HC
chr6B	PGSB_Jan2017	mRNA	690134516	690135737	NA	+	NA	TRITD6Bv1G225240.1	NA	NA	TRITD6Bv1G225240	NA	NA	NA	12-oxophytodienoate reductase-like protein	PFAM:PF00724,INTERPRO:IPR001155,INTERPRO:IPR013785	GO:0003824,GO:0010181,GO:0016491	NA	HC
chr6B	PGSB_Jan2017	mRNA	690143908	690156388	NA	+	NA	TRITD6Bv1G225150.19	NA	NA	TRITD6Bv1G225150	NA	NA	NA	Disease resistance protein (NBS-LRR class) family	PFAM:PF00931,INTERPRO:IPR002182,INTERPRO:IPR027417	NA	NA	HC
chr6B	PGSB_Jan2017	mRNA	690400062	690400592	NA	+	NA	TRITD6Bv1G225300.1	NA	NA	TRITD6Bv1G225300	NA	NA	NA	Thaumatin-like protein	PFAM:PF00314,INTERPRO:IPR001938	NA	NA	HC
chr6B	PGSB_Jan2017	mRNA	690539887	690542464	NA	-	NA	TRITD6Bv1G225310.1	NA	NA	TRITD6Bv1G225310	NA	NA	NA	3-ketoacyl-CoA synthase	PFAM:PF08392,PFAM:PF08541,INTERPRO:IPR013601,INTERPRO:IPR013747,INTERPRO:IPR016039	GO:0003824,GO:0006633,GO:0008152,GO:0016020	NA	HC
chr6B	PGSB_Jan2017	mRNA	690539887	690542464	NA	-	NA	TRITD6Bv1G225310.2	NA	NA	TRITD6Bv1G225310	NA	NA	NA	3-ketoacyl-CoA synthase	PFAM:PF08392,PFAM:PF08541,INTERPRO:IPR012392,INTERPRO:IPR013601,INTERPRO:IPR013747,INTERPRO:IPR016039	GO:0003824,GO:0006633,GO:0008152,GO:0016020	NA	HC
chr6B	PGSB_Jan2017	mRNA	690548297	690549823	NA	-	NA	TRITD6Bv1G225320.1	NA	NA	TRITD6Bv1G225320	NA	NA	NA	Dihydrolipoamide acetyltransferase component of pyruvate dehydrogenase complex	PFAM:PF12274,INTERPRO:IPR022059	NA	NA	HC
chr6B	PGSB_Jan2017	mRNA	690592106	690594292	NA	+	NA	TRITD6Bv1G225370.1	NA	NA	TRITD6Bv1G225370	NA	NA	NA	RING/U-box superfamily protein isoform 2	INTERPRO:IPR027443	NA	NA	HC
chr6B	PGSB_Jan2017	mRNA	690592106	690596020	NA	+	NA	TRITD6Bv1G225370.2	NA	NA	TRITD6Bv1G225370	NA	NA	NA	U-box domain-containing protein 62	INTERPRO:IPR013083,INTERPRO:IPR027443	NA	NA	HC
chr6B	PGSB_Jan2017	mRNA	690593162	690595574	NA	+	NA	TRITD6Bv1G225370.3	NA	NA	TRITD6Bv1G225370	NA	NA	NA	U-box domain-containing protein 62	INTERPRO:IPR013083,INTERPRO:IPR027443	NA	NA	HC
chr6B	PGSB_Jan2017	mRNA	690593162	690596166	NA	+	NA	TRITD6Bv1G225370.4	NA	NA	TRITD6Bv1G225370	NA	NA	NA	U-box domain-containing protein 62	INTERPRO:IPR013083,INTERPRO:IPR027443	NA	NA	HC
chr6B	PGSB_Jan2017	mRNA	690621534	690642239	NA	-	NA	TRITD6Bv1G225390.1	NA	NA	TRITD6Bv1G225390	NA	NA	NA	receptor kinase 1	PFAM:PF00069,INTERPRO:IPR000719,INTERPRO:IPR001680,INTERPRO:IPR008271,INTERPRO:IPR011009,INTERPRO:IPR015943,INTERPRO:IPR017441,INTERPRO:IPR017986	GO:0004672,GO:0005515,GO:0005524	NA	HC
chr6B	PGSB_Jan2017	mRNA	690621581	690642239	NA	-	NA	TRITD6Bv1G225390.2	NA	NA	TRITD6Bv1G225390	NA	NA	NA	receptor kinase 1	PFAM:PF00069,INTERPRO:IPR000719,INTERPRO:IPR001680,INTERPRO:IPR008271,INTERPRO:IPR011009,INTERPRO:IPR015943,INTERPRO:IPR017441,INTERPRO:IPR017986	GO:0004672,GO:0005515,GO:0005524	NA	HC
chr6B	PGSB_Jan2017	mRNA	690633764	690642239	NA	-	NA	TRITD6Bv1G225390.3	NA	NA	TRITD6Bv1G225390	NA	NA	NA	Protein kinase family protein	PFAM:PF00069,INTERPRO:IPR000719,INTERPRO:IPR008271,INTERPRO:IPR011009,INTERPRO:IPR017441	GO:0004672,GO:0005524	NA	HC
chr6B	PGSB_Jan2017	mRNA	690659207	690660517	NA	+	NA	TRITD6Bv1G225410.1	NA	NA	TRITD6Bv1G225410	NA	NA	NA	Leucine-rich repeat receptor-like protein kinase family protein	PFAM:PF13855,INTERPRO:IPR001611,INTERPRO:IPR032675	NA	NA	HC
chr6B	PGSB_Jan2017	mRNA	690659207	690660587	NA	+	NA	TRITD6Bv1G225410.2	NA	NA	TRITD6Bv1G225410	NA	NA	NA	Leucine-rich repeat receptor-like protein kinase family protein	PFAM:PF13855,INTERPRO:IPR001611,INTERPRO:IPR032675	NA	NA	HC
chr6B	PGSB_Jan2017	mRNA	690730216	690732345	NA	-	NA	TRITD6Bv1G225450.1	NA	NA	TRITD6Bv1G225450	NA	NA	NA	Disease resistance protein RPM1	PFAM:PF00931,INTERPRO:IPR002182,INTERPRO:IPR011991,INTERPRO:IPR027417,INTERPRO:IPR032675	NA	NA	HC
chr6B	PGSB_Jan2017	mRNA	690730216	690734723	NA	-	NA	TRITD6Bv1G225450.2	NA	NA	TRITD6Bv1G225450	NA	NA	NA	Disease resistance protein RPM1	PFAM:PF00931,INTERPRO:IPR002182,INTERPRO:IPR011991,INTERPRO:IPR027417,INTERPRO:IPR032675	NA	NA	HC
chr6B	PGSB_Jan2017	mRNA	690733863	690734723	NA	-	NA	TRITD6Bv1G225450.3	NA	NA	TRITD6Bv1G225450	NA	NA	NA	Disease resistance protein RPM1	PFAM:PF00931,INTERPRO:IPR002182,INTERPRO:IPR027417	NA	NA	HC
chr6B	PGSB_Jan2017	mRNA	690797945	690801315	NA	-	NA	TRITD6Bv1G225460.1	NA	NA	TRITD6Bv1G225460	NA	NA	NA	Protein kinase family protein	PFAM:PF00069,PFAM:PF14299,INTERPRO:IPR000719,INTERPRO:IPR008271,INTERPRO:IPR011009,INTERPRO:IPR017441,INTERPRO:IPR025886	GO:0004672,GO:0005524	NA	HC
chr6B	PGSB_Jan2017	mRNA	690798423	690801315	NA	-	NA	TRITD6Bv1G225460.2	NA	NA	TRITD6Bv1G225460	NA	NA	NA	Protein kinase family protein	PFAM:PF00069,PFAM:PF14299,INTERPRO:IPR000719,INTERPRO:IPR008271,INTERPRO:IPR011009,INTERPRO:IPR017441,INTERPRO:IPR025886	GO:0004672,GO:0005524	NA	HC
chr6B	PGSB_Jan2017	mRNA	690811393	690811818	NA	-	NA	TRITD6Bv1G225470.1	NA	NA	TRITD6Bv1G225470	NA	NA	NA	Glycosyltransferase G	NA	NA	NA	HC
chr6B	PGSB_Jan2017	mRNA	690832669	690835116	NA	-	NA	TRITD6Bv1G225490.1	NA	NA	TRITD6Bv1G225490	NA	NA	NA	transmembrane protein, putative (DUF594)	PFAM:PF13968,PFAM:PF04578,INTERPRO:IPR007658,INTERPRO:IPR025315	NA	NA	HC
chr6B	PGSB_Jan2017	mRNA	690837432	690841866	NA	-	NA	TRITD6Bv1G225510.1	NA	NA	TRITD6Bv1G225510	NA	NA	NA	AP-5 complex subunit beta-1 G	NA	NA	NA	HC
chr6B	PGSB_Jan2017	mRNA	690839099	690841268	NA	-	NA	TRITD6Bv1G225510.2	NA	NA	TRITD6Bv1G225510	NA	NA	NA	AP-5 complex subunit beta-1 G	NA	NA	NA	HC
chr6B	PGSB_Jan2017	mRNA	690839099	690842698	NA	-	NA	TRITD6Bv1G225510.3	NA	NA	TRITD6Bv1G225510	NA	NA	NA	AP-5 complex subunit beta-1	INTERPRO:IPR011989	NA	NA	HC
chr6B	PGSB_Jan2017	mRNA	690839099	690842698	NA	-	NA	TRITD6Bv1G225510.4	NA	NA	TRITD6Bv1G225510	NA	NA	NA	AP-5 complex subunit beta-1	INTERPRO:IPR011989	NA	NA	HC
chr6B	PGSB_Jan2017	mRNA	690839099	690842698	NA	-	NA	TRITD6Bv1G225510.5	NA	NA	TRITD6Bv1G225510	NA	NA	NA	AP-5 complex subunit beta-1 G	NA	NA	NA	HC
chr6B	PGSB_Jan2017	mRNA	690839099	690842698	NA	-	NA	TRITD6Bv1G225510.6	NA	NA	TRITD6Bv1G225510	NA	NA	NA	AP-5 complex subunit beta-1	INTERPRO:IPR011989	NA	NA	HC
chr6B	PGSB_Jan2017	mRNA	690839099	690842698	NA	-	NA	TRITD6Bv1G225510.7	NA	NA	TRITD6Bv1G225510	NA	NA	NA	AP-5 complex subunit beta-1	INTERPRO:IPR011989	NA	NA	HC
chr6B	PGSB_Jan2017	mRNA	690839099	690842698	NA	-	NA	TRITD6Bv1G225510.8	NA	NA	TRITD6Bv1G225510	NA	NA	NA	AP-5 complex subunit beta-1	INTERPRO:IPR011989	NA	NA	HC
chr6B	PGSB_Jan2017	mRNA	690839099	690842698	NA	-	NA	TRITD6Bv1G225510.9	NA	NA	TRITD6Bv1G225510	NA	NA	NA	AP-5 complex subunit beta-1	INTERPRO:IPR011989	NA	NA	HC
chr6B	PGSB_Jan2017	mRNA	690881714	690884481	NA	+	NA	TRITD6Bv1G225550.1	NA	NA	TRITD6Bv1G225550	NA	NA	NA	Disease resistance protein (NBS-LRR class) family	PFAM:PF00931,INTERPRO:IPR002182,INTERPRO:IPR027417	NA	NA	HC
chr6B	PGSB_Jan2017	mRNA	690881714	690884488	NA	+	NA	TRITD6Bv1G225550.2	NA	NA	TRITD6Bv1G225550	NA	NA	NA	Disease resistance protein RPM1	PFAM:PF00931,INTERPRO:IPR002182,INTERPRO:IPR027417	NA	NA	HC
chr6B	PGSB_Jan2017	mRNA	690881714	690886672	NA	+	NA	TRITD6Bv1G225550.3	NA	NA	TRITD6Bv1G225550	NA	NA	NA	Disease resistance protein RPM1	PFAM:PF00931,INTERPRO:IPR002182,INTERPRO:IPR011991,INTERPRO:IPR027417,INTERPRO:IPR032675	NA	NA	HC
chr6B	PGSB_Jan2017	mRNA	690882492	690886672	NA	+	NA	TRITD6Bv1G225550.4	NA	NA	TRITD6Bv1G225550	NA	NA	NA	Disease resistance protein RPM1	PFAM:PF00931,INTERPRO:IPR002182,INTERPRO:IPR011991,INTERPRO:IPR027417,INTERPRO:IPR032675	NA	NA	HC
chr6B	PGSB_Jan2017	mRNA	690907788	690923931	NA	+	NA	TRITD6Bv1G225150.20	NA	NA	TRITD6Bv1G225150	NA	NA	NA	Disease resistance protein RPM1	PFAM:PF00931,INTERPRO:IPR002182,INTERPRO:IPR027417	NA	NA	HC
chr6B	PGSB_Jan2017	mRNA	690907788	690923956	NA	+	NA	TRITD6Bv1G225150.21	NA	NA	TRITD6Bv1G225150	NA	NA	NA	Disease resistance protein RPM1	PFAM:PF00931,INTERPRO:IPR002182,INTERPRO:IPR027417	NA	NA	HC
chr6B	PGSB_Jan2017	mRNA	690907788	691068268	NA	+	NA	TRITD6Bv1G225150.22	NA	NA	TRITD6Bv1G225150	NA	NA	NA	Disease resistance protein RPM1	PFAM:PF00931,INTERPRO:IPR002182,INTERPRO:IPR011991,INTERPRO:IPR027417,INTERPRO:IPR032675	NA	NA	HC
chr6B	PGSB_Jan2017	mRNA	690907788	691068333	NA	+	NA	TRITD6Bv1G225150.23	NA	NA	TRITD6Bv1G225150	NA	NA	NA	Disease resistance protein RPM1	PFAM:PF00931,INTERPRO:IPR002182,INTERPRO:IPR011991,INTERPRO:IPR027417,INTERPRO:IPR032675	NA	NA	HC
chr6B	PGSB_Jan2017	mRNA	690907788	691068333	NA	+	NA	TRITD6Bv1G225150.24	NA	NA	TRITD6Bv1G225150	NA	NA	NA	Disease resistance protein RPM1	PFAM:PF00931,INTERPRO:IPR002182,INTERPRO:IPR011991,INTERPRO:IPR027417,INTERPRO:IPR032675	NA	NA	HC
chr6B	PGSB_Jan2017	mRNA	690909228	690979120	NA	+	NA	TRITD6Bv1G225150.25	NA	NA	TRITD6Bv1G225150	NA	NA	NA	NBS-LRR-like resistance protein	PFAM:PF00931,INTERPRO:IPR002182,INTERPRO:IPR011991,INTERPRO:IPR027417	NA	NA	HC
chr6B	PGSB_Jan2017	mRNA	690909228	690979505	NA	+	NA	TRITD6Bv1G225150.26	NA	NA	TRITD6Bv1G225150	NA	NA	NA	NBS-LRR-like resistance protein	PFAM:PF00931,INTERPRO:IPR002182,INTERPRO:IPR011991,INTERPRO:IPR027417,INTERPRO:IPR032675	NA	NA	HC
chr6B	PGSB_Jan2017	mRNA	690914676	690918922	NA	+	NA	TRITD6Bv1G225560.1	NA	NA	TRITD6Bv1G225560	NA	NA	NA	Disease resistance protein RPM1	PFAM:PF00931,INTERPRO:IPR002182,INTERPRO:IPR011991,INTERPRO:IPR027417,INTERPRO:IPR032675	NA	NA	HC
chr6B	PGSB_Jan2017	mRNA	690921218	690923664	NA	+	NA	TRITD6Bv1G225150.27	NA	NA	TRITD6Bv1G225150	NA	NA	NA	Disease resistance protein RPM1	PFAM:PF00931,INTERPRO:IPR002182,INTERPRO:IPR027417	NA	NA	HC
chr6B	PGSB_Jan2017	mRNA	690921218	690925499	NA	+	NA	TRITD6Bv1G225150.28	NA	NA	TRITD6Bv1G225150	NA	NA	NA	Disease resistance protein RPM1	PFAM:PF00931,INTERPRO:IPR002182,INTERPRO:IPR011991,INTERPRO:IPR027417,INTERPRO:IPR032675	NA	NA	HC
chr6B	PGSB_Jan2017	mRNA	690937688	690938327	NA	-	NA	TRITD6Bv1G225580.1	NA	NA	TRITD6Bv1G225580	NA	NA	NA	calpain-type cysteine protease family G	NA	NA	NA	HC
chr6B	PGSB_Jan2017	mRNA	690976334	690978500	NA	+	NA	TRITD6Bv1G225150.29	NA	NA	TRITD6Bv1G225150	NA	NA	NA	Disease resistance protein (NBS-LRR class) family	PFAM:PF00931,INTERPRO:IPR002182,INTERPRO:IPR027417	NA	NA	HC
chr6B	PGSB_Jan2017	mRNA	690976334	691058699	NA	+	NA	TRITD6Bv1G225150.30	NA	NA	TRITD6Bv1G225150	NA	NA	NA	Disease resistance protein RPM1 G	NA	NA	NA	HC
chr6B	PGSB_Jan2017	mRNA	690978621	690979505	NA	+	NA	TRITD6Bv1G225150.31	NA	NA	TRITD6Bv1G225150	NA	NA	NA	NBS-LRR-like resistance protein	PFAM:PF00931,INTERPRO:IPR002182,INTERPRO:IPR011991,INTERPRO:IPR027417,INTERPRO:IPR032675	NA	NA	HC
chr6B	PGSB_Jan2017	mRNA	690978621	691068333	NA	+	NA	TRITD6Bv1G225150.32	NA	NA	TRITD6Bv1G225150	NA	NA	NA	Disease resistance protein RPM1	PFAM:PF00931,INTERPRO:IPR002182,INTERPRO:IPR011991,INTERPRO:IPR027417,INTERPRO:IPR032675	NA	NA	HC
chr6B	PGSB_Jan2017	mRNA	690991476	690996424	NA	+	NA	TRITD6Bv1G225150.33	NA	NA	TRITD6Bv1G225150	NA	NA	NA	Disease resistance protein RPM1	PFAM:PF00931,INTERPRO:IPR002182,INTERPRO:IPR011991,INTERPRO:IPR027417,INTERPRO:IPR032675	NA	NA	HC
chr6B	PGSB_Jan2017	mRNA	690991476	691031528	NA	+	NA	TRITD6Bv1G225150.34	NA	NA	TRITD6Bv1G225150	NA	NA	NA	Holliday junction ATP-dependent DNA helicase RuvB	PFAM:PF00931,INTERPRO:IPR002182,INTERPRO:IPR027417	NA	NA	HC
chr6B	PGSB_Jan2017	mRNA	690991617	691029838	NA	+	NA	TRITD6Bv1G225150.35	NA	NA	TRITD6Bv1G225150	NA	NA	NA	Disease resistance protein RPM1	INTERPRO:IPR001849	NA	NA	HC
chr6B	PGSB_Jan2017	mRNA	691029366	691033390	NA	+	NA	TRITD6Bv1G225150.36	NA	NA	TRITD6Bv1G225150	NA	NA	NA	Disease resistance protein RPM1	PFAM:PF00931,INTERPRO:IPR002182,INTERPRO:IPR011991,INTERPRO:IPR027417,INTERPRO:IPR032675	NA	NA	HC
chr6B	PGSB_Jan2017	mRNA	691031543	691317617	NA	+	NA	TRITD6Bv1G225150.37	NA	NA	TRITD6Bv1G225150	NA	NA	NA	Disease resistance protein RPM1	PFAM:PF00931,INTERPRO:IPR002182,INTERPRO:IPR011991,INTERPRO:IPR027417,INTERPRO:IPR032675	NA	NA	HC
chr6B	PGSB_Jan2017	mRNA	691040107	691041045	NA	+	NA	TRITD6Bv1G225630.1	NA	NA	TRITD6Bv1G225630	NA	NA	NA	Disease resistance protein RPM1	PFAM:PF00931,INTERPRO:IPR002182,INTERPRO:IPR027417	NA	NA	HC
chr6B	PGSB_Jan2017	mRNA	691040107	691043450	NA	+	NA	TRITD6Bv1G225630.2	NA	NA	TRITD6Bv1G225630	NA	NA	NA	Disease resistance protein RPM1	PFAM:PF00931,INTERPRO:IPR002182,INTERPRO:IPR027417	NA	NA	HC
chr6B	PGSB_Jan2017	mRNA	691040519	691043401	NA	+	NA	TRITD6Bv1G225630.3	NA	NA	TRITD6Bv1G225630	NA	NA	NA	Disease resistance protein RPM1	PFAM:PF00931,INTERPRO:IPR002182,INTERPRO:IPR011991,INTERPRO:IPR027417,INTERPRO:IPR032675	NA	NA	HC
chr6B	PGSB_Jan2017	mRNA	691041145	691043208	NA	+	NA	TRITD6Bv1G225630.4	NA	NA	TRITD6Bv1G225630	NA	NA	NA	Disease resistance protein RPM1	PFAM:PF00931,INTERPRO:IPR002182,INTERPRO:IPR011991,INTERPRO:IPR027417,INTERPRO:IPR032675	NA	NA	HC
chr6B	PGSB_Jan2017	mRNA	691058084	691067916	NA	+	NA	TRITD6Bv1G225150.38	NA	NA	TRITD6Bv1G225150	NA	NA	NA	Disease resistance protein RPM1	PFAM:PF00931,INTERPRO:IPR002182,INTERPRO:IPR011991,INTERPRO:IPR027417,INTERPRO:IPR032675	NA	NA	HC
chr6B	PGSB_Jan2017	mRNA	691058084	691229140	NA	+	NA	TRITD6Bv1G225150.39	NA	NA	TRITD6Bv1G225150	NA	NA	NA	Disease resistance protein RPM1	INTERPRO:IPR027417	NA	NA	HC
chr6B	PGSB_Jan2017	mRNA	691058084	691229175	NA	+	NA	TRITD6Bv1G225150.40	NA	NA	TRITD6Bv1G225150	NA	NA	NA	Disease resistance protein RPM1	INTERPRO:IPR027417	NA	NA	HC
chr6B	PGSB_Jan2017	mRNA	691058084	691294781	NA	+	NA	TRITD6Bv1G225150.41	NA	NA	TRITD6Bv1G225150	NA	NA	NA	Disease resistance protein RPM1 G	NA	NA	NA	HC
chr6B	PGSB_Jan2017	mRNA	691058084	691294963	NA	+	NA	TRITD6Bv1G225150.42	NA	NA	TRITD6Bv1G225150	NA	NA	NA	Disease resistance protein RPM1 G	NA	NA	NA	HC
chr6B	PGSB_Jan2017	mRNA	691058084	691316166	NA	+	NA	TRITD6Bv1G225150.43	NA	NA	TRITD6Bv1G225150	NA	NA	NA	Disease resistance protein RPM1	PFAM:PF00931,INTERPRO:IPR002182,INTERPRO:IPR027417	NA	NA	HC
chr6B	PGSB_Jan2017	mRNA	691058231	691067916	NA	+	NA	TRITD6Bv1G225150.44	NA	NA	TRITD6Bv1G225150	NA	NA	NA	Disease resistance protein RPM1	PFAM:PF00931,INTERPRO:IPR002182,INTERPRO:IPR011991,INTERPRO:IPR027417,INTERPRO:IPR032675	NA	NA	HC
chr6B	PGSB_Jan2017	mRNA	691058231	691317617	NA	+	NA	TRITD6Bv1G225150.45	NA	NA	TRITD6Bv1G225150	NA	NA	NA	Disease resistance protein RPM1	PFAM:PF00931,INTERPRO:IPR002182,INTERPRO:IPR011991,INTERPRO:IPR027417,INTERPRO:IPR032675	NA	NA	HC
chr6B	PGSB_Jan2017	mRNA	691058231	691590831	NA	+	NA	TRITD6Bv1G225150.46	NA	NA	TRITD6Bv1G225150	NA	NA	NA	Disease resistance protein RPM1 G	NA	NA	NA	HC
chr6B	PGSB_Jan2017	mRNA	691058231	691592762	NA	+	NA	TRITD6Bv1G225150.47	NA	NA	TRITD6Bv1G225150	NA	NA	NA	Disease resistance protein RPP13	PFAM:PF00931,INTERPRO:IPR002182,INTERPRO:IPR011991,INTERPRO:IPR027417,INTERPRO:IPR032675	NA	NA	HC
chr6B	PGSB_Jan2017	mRNA	691058723	691592762	NA	+	NA	TRITD6Bv1G225150.48	NA	NA	TRITD6Bv1G225150	NA	NA	NA	Disease resistance protein RPP13	PFAM:PF00931,INTERPRO:IPR002182,INTERPRO:IPR011991,INTERPRO:IPR027417,INTERPRO:IPR032675	NA	NA	HC
chr6B	PGSB_Jan2017	mRNA	691071175	691074693	NA	-	NA	TRITD6Bv1G225660.1	NA	NA	TRITD6Bv1G225660	NA	NA	NA	Rp1-like protein	PFAM:PF00931,INTERPRO:IPR002182,INTERPRO:IPR011991,INTERPRO:IPR027417,INTERPRO:IPR032675	NA	NA	HC
chr6B	PGSB_Jan2017	mRNA	691079570	691085147	NA	-	NA	TRITD6Bv1G225670.1	NA	NA	TRITD6Bv1G225670	NA	NA	NA	Disease resistance protein RPM1	PFAM:PF00931,INTERPRO:IPR002182,INTERPRO:IPR011991,INTERPRO:IPR027417,INTERPRO:IPR032675	NA	NA	HC
chr6B	PGSB_Jan2017	mRNA	691079570	691088429	NA	-	NA	TRITD6Bv1G225670.2	NA	NA	TRITD6Bv1G225670	NA	NA	NA	Disease resistance protein RPM1	PFAM:PF00931,INTERPRO:IPR002182,INTERPRO:IPR011991,INTERPRO:IPR027417,INTERPRO:IPR032675	NA	NA	HC
chr6B	PGSB_Jan2017	mRNA	691079754	691081673	NA	-	NA	TRITD6Bv1G225670.3	NA	NA	TRITD6Bv1G225670	NA	NA	NA	Disease resistance protein RPM1	PFAM:PF00931,INTERPRO:IPR002182,INTERPRO:IPR011991,INTERPRO:IPR027417,INTERPRO:IPR032675	NA	NA	HC
chr6B	PGSB_Jan2017	mRNA	691079754	691088429	NA	-	NA	TRITD6Bv1G225670.4	NA	NA	TRITD6Bv1G225670	NA	NA	NA	Disease resistance protein RPM1	PFAM:PF00931,INTERPRO:IPR002182,INTERPRO:IPR011991,INTERPRO:IPR027417,INTERPRO:IPR032675	NA	NA	HC
chr6B	PGSB_Jan2017	mRNA	691081648	691083895	NA	-	NA	TRITD6Bv1G225670.5	NA	NA	TRITD6Bv1G225670	NA	NA	NA	Holliday junction ATP-dependent DNA helicase RuvB	PFAM:PF00931,INTERPRO:IPR002182,INTERPRO:IPR027417	NA	NA	HC
chr6B	PGSB_Jan2017	mRNA	691083185	691084108	NA	-	NA	TRITD6Bv1G225670.6	NA	NA	TRITD6Bv1G225670	NA	NA	NA	Holliday junction ATP-dependent DNA helicase RuvB	PFAM:PF00931,INTERPRO:IPR002182,INTERPRO:IPR027417	NA	NA	HC
chr6B	PGSB_Jan2017	mRNA	691084057	691087856	NA	-	NA	TRITD6Bv1G225670.7	NA	NA	TRITD6Bv1G225670	NA	NA	NA	Disease resistance protein RPM1	PFAM:PF00931,INTERPRO:IPR002182,INTERPRO:IPR011991,INTERPRO:IPR027417,INTERPRO:IPR032675	NA	NA	HC
chr6B	PGSB_Jan2017	mRNA	691138145	691139591	NA	+	NA	TRITD6Bv1G225680.1	NA	NA	TRITD6Bv1G225680	NA	NA	NA	NBS-LRR disease resistance protein-like	PFAM:PF00931,INTERPRO:IPR002182,INTERPRO:IPR027417	NA	NA	HC
chr6B	PGSB_Jan2017	mRNA	691138145	691141154	NA	+	NA	TRITD6Bv1G225680.2	NA	NA	TRITD6Bv1G225680	NA	NA	NA	NBS-LRR-like resistance protein	PFAM:PF00931,INTERPRO:IPR002182,INTERPRO:IPR011991,INTERPRO:IPR027417,INTERPRO:IPR032675	NA	NA	HC
chr6B	PGSB_Jan2017	mRNA	691138145	691141341	NA	+	NA	TRITD6Bv1G225680.3	NA	NA	TRITD6Bv1G225680	NA	NA	NA	NBS-LRR class disease resistance protein	PFAM:PF00931,INTERPRO:IPR002182,INTERPRO:IPR011991,INTERPRO:IPR027417,INTERPRO:IPR032675	NA	NA	HC
chr6B	PGSB_Jan2017	mRNA	691138274	691139209	NA	+	NA	TRITD6Bv1G225680.4	NA	NA	TRITD6Bv1G225680	NA	NA	NA	NBS-LRR disease resistance protein-like	PFAM:PF00931,INTERPRO:IPR002182,INTERPRO:IPR027417	NA	NA	HC
chr6B	PGSB_Jan2017	mRNA	691138274	691139366	NA	+	NA	TRITD6Bv1G225680.5	NA	NA	TRITD6Bv1G225680	NA	NA	NA	NBS-LRR disease resistance protein-like	PFAM:PF00931,INTERPRO:IPR002182,INTERPRO:IPR027417	NA	NA	HC
chr6B	PGSB_Jan2017	mRNA	691139196	691141341	NA	+	NA	TRITD6Bv1G225680.6	NA	NA	TRITD6Bv1G225680	NA	NA	NA	Disease resistance protein	PFAM:PF00931,INTERPRO:IPR002182,INTERPRO:IPR011991,INTERPRO:IPR027417,INTERPRO:IPR032675	NA	NA	HC
chr6B	PGSB_Jan2017	mRNA	691139432	691141341	NA	+	NA	TRITD6Bv1G225680.7	NA	NA	TRITD6Bv1G225680	NA	NA	NA	NBS-LRR-like resistance protein	INTERPRO:IPR011991,INTERPRO:IPR032675	NA	NA	HC
chr6B	PGSB_Jan2017	mRNA	691140088	691141341	NA	+	NA	TRITD6Bv1G225680.8	NA	NA	TRITD6Bv1G225680	NA	NA	NA	NBS-LRR resistance-like protein	INTERPRO:IPR032675	NA	NA	HC
chr6B	PGSB_Jan2017	mRNA	691157989	691167553	NA	-	NA	TRITD6Bv1G225690.1	NA	NA	TRITD6Bv1G225690	NA	NA	NA	receptor kinase 1	PFAM:PF00069,INTERPRO:IPR000719,INTERPRO:IPR008271,INTERPRO:IPR011009,INTERPRO:IPR017441	GO:0004672,GO:0005524	NA	HC
chr6B	PGSB_Jan2017	mRNA	691227861	691228592	NA	+	NA	TRITD6Bv1G225150.49	NA	NA	TRITD6Bv1G225150	NA	NA	NA	Disease resistance protein (NBS-LRR class) family	PFAM:PF00931,INTERPRO:IPR002182,INTERPRO:IPR027417	NA	NA	HC
chr6B	PGSB_Jan2017	mRNA	691230612	691231379	NA	+	NA	TRITD6Bv1G225710.1	NA	NA	TRITD6Bv1G225710	NA	NA	NA	Disease resistance protein RPM1	INTERPRO:IPR032675	NA	NA	HC
chr6B	PGSB_Jan2017	mRNA	691244467	691246292	NA	-	NA	TRITD6Bv1G225730.1	NA	NA	TRITD6Bv1G225730	NA	NA	NA	12-oxophytodienoate reductase-like protein	PFAM:PF00724,INTERPRO:IPR001155,INTERPRO:IPR013785	GO:0003824,GO:0010181,GO:0016491	NA	HC
chr6B	PGSB_Jan2017	mRNA	691244467	691252000	NA	-	NA	TRITD6Bv1G225730.2	NA	NA	TRITD6Bv1G225730	NA	NA	NA	12-oxophytodienoate reductase-like protein	PFAM:PF00724,INTERPRO:IPR001155,INTERPRO:IPR013785	GO:0003824,GO:0010181,GO:0016491	NA	HC
chr6B	PGSB_Jan2017	mRNA	691294426	691304252	NA	+	NA	TRITD6Bv1G225150.50	NA	NA	TRITD6Bv1G225150	NA	NA	NA	Disease resistance protein (NBS-LRR class) family	PFAM:PF00931,INTERPRO:IPR002182,INTERPRO:IPR027417	NA	NA	HC
chr6B	PGSB_Jan2017	mRNA	691294426	691304316	NA	+	NA	TRITD6Bv1G225150.51	NA	NA	TRITD6Bv1G225150	NA	NA	NA	Disease resistance protein (NBS-LRR class) family	PFAM:PF00931,INTERPRO:IPR002182,INTERPRO:IPR027417	NA	NA	HC
chr6B	PGSB_Jan2017	mRNA	691294426	691305245	NA	+	NA	TRITD6Bv1G225150.52	NA	NA	TRITD6Bv1G225150	NA	NA	NA	NBS-LRR-like resistance protein	PFAM:PF00931,INTERPRO:IPR002182,INTERPRO:IPR011991,INTERPRO:IPR027417	NA	NA	HC
chr6B	PGSB_Jan2017	mRNA	691295131	691592762	NA	+	NA	TRITD6Bv1G225150.53	NA	NA	TRITD6Bv1G225150	NA	NA	NA	Disease resistance protein RPP13	PFAM:PF00931,INTERPRO:IPR002182,INTERPRO:IPR011991,INTERPRO:IPR027417,INTERPRO:IPR032675	NA	NA	HC
chr6B	PGSB_Jan2017	mRNA	691314331	691317617	NA	+	NA	TRITD6Bv1G225150.54	NA	NA	TRITD6Bv1G225150	NA	NA	NA	Disease resistance protein RPM1	PFAM:PF00931,INTERPRO:IPR002182,INTERPRO:IPR011991,INTERPRO:IPR027417,INTERPRO:IPR032675	NA	NA	HC
chr6B	PGSB_Jan2017	mRNA	691388776	691394584	NA	-	NA	TRITD6Bv1G225760.1	NA	NA	TRITD6Bv1G225760	NA	NA	NA	receptor kinase 1	PFAM:PF00069,INTERPRO:IPR000719,INTERPRO:IPR008271,INTERPRO:IPR011009,INTERPRO:IPR017441	GO:0004672,GO:0005524	NA	HC
chr6B	PGSB_Jan2017	mRNA	691518779	691519458	NA	-	NA	TRITD6Bv1G225790.1	NA	NA	TRITD6Bv1G225790	NA	NA	NA	Histone acetyltransferase G	NA	NA	NA	HC
chr6B	PGSB_Jan2017	mRNA	691519042	691519458	NA	-	NA	TRITD6Bv1G225790.2	NA	NA	TRITD6Bv1G225790	NA	NA	NA	Histone acetyltransferase G	NA	NA	NA	HC
chr6B	PGSB_Jan2017	mRNA	691590783	691592762	NA	+	NA	TRITD6Bv1G225150.55	NA	NA	TRITD6Bv1G225150	NA	NA	NA	NBS-LRR-like resistance protein	PFAM:PF00931,INTERPRO:IPR002182,INTERPRO:IPR011991,INTERPRO:IPR027417,INTERPRO:IPR032675	NA	NA	HC
chr6B	PGSB_Jan2017	mRNA	691619495	691620385	NA	+	NA	TRITD6Bv1G225850.1	NA	NA	TRITD6Bv1G225850	NA	NA	NA	Disease resistance protein RPM1	PFAM:PF00931,INTERPRO:IPR002182,INTERPRO:IPR027417	NA	NA	HC
chr6B	PGSB_Jan2017	mRNA	691619495	691621584	NA	+	NA	TRITD6Bv1G225850.2	NA	NA	TRITD6Bv1G225850	NA	NA	NA	Disease resistance protein RPM1	PFAM:PF00931,INTERPRO:IPR002182,INTERPRO:IPR027417	NA	NA	HC
chr6B	PGSB_Jan2017	mRNA	691619495	691659561	NA	+	NA	TRITD6Bv1G225850.3	NA	NA	TRITD6Bv1G225850	NA	NA	NA	Disease resistance protein RPM1	PFAM:PF00931,INTERPRO:IPR002182,INTERPRO:IPR011991,INTERPRO:IPR027417,INTERPRO:IPR032675	NA	NA	HC
chr6B	PGSB_Jan2017	mRNA	691663084	691664139	NA	+	NA	TRITD6Bv1G225920.1	NA	NA	TRITD6Bv1G225920	NA	NA	NA	transmembrane protein, putative (DUF594)	PFAM:PF13968,INTERPRO:IPR025315	NA	NA	HC
chr6B	PGSB_Jan2017	mRNA	691711636	691729286	NA	-	NA	TRITD6Bv1G225970.1	NA	NA	TRITD6Bv1G225970	NA	NA	NA	transmembrane protein, putative (DUF594)	PFAM:PF13968,PFAM:PF04578,INTERPRO:IPR007658,INTERPRO:IPR025315	NA	NA	HC
chr6B	PGSB_Jan2017	mRNA	691890772	691893973	NA	-	NA	TRITD6Bv1G226010.1	NA	NA	TRITD6Bv1G226010	NA	NA	NA	Zinc finger CCCH domain-containing protein 19	PFAM:PF15663,INTERPRO:IPR000571	NA	NA	HC
chr6B	PGSB_Jan2017	mRNA	691957201	691960245	NA	-	NA	TRITD6Bv1G226050.1	NA	NA	TRITD6Bv1G226050	NA	NA	NA	Protein furry homolog-like protein	PFAM:PF14228,PFAM:PF14225,INTERPRO:IPR011989,INTERPRO:IPR016024,INTERPRO:IPR025481,INTERPRO:IPR029473	NA	NA	HC
chr6B	PGSB_Jan2017	mRNA	691957201	691967432	NA	-	NA	TRITD6Bv1G226050.2	NA	NA	TRITD6Bv1G226050	NA	NA	NA	Protein furry homolog-like protein	PFAM:PF14222,PFAM:PF14228,PFAM:PF14225,INTERPRO:IPR011989,INTERPRO:IPR016024,INTERPRO:IPR025481,INTERPRO:IPR025614,INTERPRO:IPR029473	NA	NA	HC
chr6B	PGSB_Jan2017	mRNA	691957201	691967938	NA	-	NA	TRITD6Bv1G226050.3	NA	NA	TRITD6Bv1G226050	NA	NA	NA	Protein furry homolog-like protein	PFAM:PF14222,PFAM:PF14228,PFAM:PF14225,INTERPRO:IPR011989,INTERPRO:IPR016024,INTERPRO:IPR025481,INTERPRO:IPR025614,INTERPRO:IPR029473	NA	NA	HC
chr6B	PGSB_Jan2017	mRNA	691957201	691969372	NA	-	NA	TRITD6Bv1G226050.4	NA	NA	TRITD6Bv1G226050	NA	NA	NA	Protein furry homolog-like protein	PFAM:PF14222,PFAM:PF14228,PFAM:PF14225,INTERPRO:IPR011989,INTERPRO:IPR016024,INTERPRO:IPR025481,INTERPRO:IPR025614,INTERPRO:IPR029473	NA	NA	HC
chr6B	PGSB_Jan2017	mRNA	691957201	691973511	NA	-	NA	TRITD6Bv1G226050.5	NA	NA	TRITD6Bv1G226050	NA	NA	NA	Protein furry homolog-like protein	PFAM:PF14222,PFAM:PF14228,PFAM:PF14225,INTERPRO:IPR011989,INTERPRO:IPR016024,INTERPRO:IPR025481,INTERPRO:IPR025614,INTERPRO:IPR029473	NA	NA	HC
chr6B	PGSB_Jan2017	mRNA	691981218	691982372	NA	+	NA	TRITD6Bv1G226080.1	NA	NA	TRITD6Bv1G226080	NA	NA	NA	F-box protein	INTERPRO:IPR001810	NA	NA	HC
chr6B	PGSB_Jan2017	mRNA	691981218	691982372	NA	+	NA	TRITD6Bv1G226080.2	NA	NA	TRITD6Bv1G226080	NA	NA	NA	F-box protein	INTERPRO:IPR001810	NA	NA	HC
chr6B	PGSB_Jan2017	mRNA	691998830	691999984	NA	-	NA	TRITD6Bv1G226090.1	NA	NA	TRITD6Bv1G226090	NA	NA	NA	F-box protein	INTERPRO:IPR001810	NA	NA	HC
chr6B	PGSB_Jan2017	mRNA	691998830	691999984	NA	-	NA	TRITD6Bv1G226090.2	NA	NA	TRITD6Bv1G226090	NA	NA	NA	F-box protein	INTERPRO:IPR001810	NA	NA	HC
chr6B	PGSB_Jan2017	mRNA	692044616	692045986	NA	-	NA	TRITD6Bv1G226180.1	NA	NA	TRITD6Bv1G226180	NA	NA	NA	F-box protein	INTERPRO:IPR001810,INTERPRO:IPR011043	NA	NA	HC
chr6B	PGSB_Jan2017	mRNA	692160765	692165284	NA	+	NA	TRITD6Bv1G226220.1	NA	NA	TRITD6Bv1G226220	NA	NA	NA	Leucine-rich repeat receptor-like protein kinase	PFAM:PF00069,INTERPRO:IPR000719,INTERPRO:IPR011009,INTERPRO:IPR032675	GO:0004672,GO:0005524	NA	HC
chr6B	PGSB_Jan2017	mRNA	692160765	692165898	NA	+	NA	TRITD6Bv1G226220.2	NA	NA	TRITD6Bv1G226220	NA	NA	NA	Receptor-like kinase	PFAM:PF00069,INTERPRO:IPR000719,INTERPRO:IPR011009,INTERPRO:IPR032675	GO:0004672,GO:0005524	NA	HC
chr6B	PGSB_Jan2017	mRNA	692160765	692165898	NA	+	NA	TRITD6Bv1G226220.3	NA	NA	TRITD6Bv1G226220	NA	NA	NA	Receptor-like kinase	PFAM:PF00069,INTERPRO:IPR000719,INTERPRO:IPR011009,INTERPRO:IPR032675	GO:0004672,GO:0005524	NA	HC
chr6B	PGSB_Jan2017	mRNA	692160765	692165898	NA	+	NA	TRITD6Bv1G226220.4	NA	NA	TRITD6Bv1G226220	NA	NA	NA	Receptor-kinase, putative	PFAM:PF00069,INTERPRO:IPR000719,INTERPRO:IPR011009,INTERPRO:IPR032675	GO:0004672,GO:0005524	NA	HC
chr6B	PGSB_Jan2017	mRNA	692160765	692165898	NA	+	NA	TRITD6Bv1G226220.5	NA	NA	TRITD6Bv1G226220	NA	NA	NA	Receptor-like kinase	PFAM:PF00069,INTERPRO:IPR000719,INTERPRO:IPR011009,INTERPRO:IPR032675	GO:0004672,GO:0005524	NA	HC
chr6B	PGSB_Jan2017	mRNA	692177325	692177819	NA	+	NA	TRITD6Bv1G226230.1	NA	NA	TRITD6Bv1G226230	NA	NA	NA	Invertase inhibitor	PFAM:PF04043,INTERPRO:IPR006501	NA	NA	HC
chr6B	PGSB_Jan2017	mRNA	692196094	692197530	NA	-	NA	TRITD6Bv1G226250.1	NA	NA	TRITD6Bv1G226250	NA	NA	NA	F-box protein	INTERPRO:IPR001810	NA	NA	HC
chr6B	PGSB_Jan2017	mRNA	692366751	692367803	NA	+	NA	TRITD6Bv1G226290.1	NA	NA	TRITD6Bv1G226290	NA	NA	NA	proton-dependent oligopeptide transport (POT) family protein	PFAM:PF07893,INTERPRO:IPR012871	NA	NA	HC
